# Supplementary material for: Single-cell RNA-sequencing highlights a curtailed NK cell function in convalescent COVID-19 pregnant women
Source: Front Immunol. 2025 Jun 30;16:1560391. doi: 10.3389/fimmu.2025.1560391 (PMC12257036; doi:10.3389/fimmu.2025.1560391)
Supplement: Supplementary file 2 [file Table1.xlsx]

## Sheet: Table 1 cohort1
Study ID	Age (years)	Ethnicity	1st PCR test	Symptoms*	WHO score**	Sample collection date*	Gestational age***
				Heathy
H1	33	Malay	-	-	-	24.11.20	36 weeks
H2	35	Malay	-	-	-	24.11.20	31 weeks
H3	29	Malay	-	-	-	24.11.20	38 weeks
H5	34	Malay	-	-	-	14.12.20	38 weeks
H7	31	Malay	-	-	-	14.12.20	35 weeks
H8	29	Malay	-	-	-	14.12.20	13 weeks
H9	37	Malay	-	-	-	15.12.20	37 weeks
H10	33	Malay	-	-	-	15.12.20	15 weeks
H11	27	Malay	-	-	-	16.12.20	38 weeks
H12	33	Malay	-	-	-	16.12.20	40 weeks
H13	31	Malay	-	-	-	16.12.20	25 weeks
				Infected
D03	42	Malay	29.10.20	Asymptomatic	1	29.10.20	38 weeks
D07	26	Malay	27.08.20	Asymptomatic	1	27.08.20	23 weeks
D10	31	Indian	27.08.20	Asymptomatic	1	27.08.20	35 weeks
D14	29	Malay	14.10.20	Symptomatic$	2	14.10.20	38 weeks
				Recovered
M02 (R)	36	Malay	11.04.20	Symptomatic#	2	29.07.20	24 weeks
M05 (R)	36	Malay	11.04.20	Asymptomatic	1	13.04.20	36 weeks
M06 (R)	31	Malay	21.04.20	Asymptomatic	1	08.05.20	13 weeks
M20 (R)	25	Malay	10.01.21	Symptomatic§	2	20.01.21	29 weeks
Notes:
Symptoms* - Symptoms at the time of disease development.
WHO score** - WHO score at the disease development (1st PCR test).
Gestational age*** - Gestational age during the blood (PBMCs) sample collection.
Symptomatic$ - Fever for 2 days.
Symptomatic# - Cough for 2 days.
Symptomatic§ - Typical symptoms of COVID-19 disease such as fever, fatigue, cough, and loss of smell/taste etc.
