# Supplementary material for: Single-cell RNA-sequencing highlights a curtailed NK cell function in convalescent COVID-19 pregnant women
Source: Front Immunol. 2025 Jun 30;16:1560391. doi: 10.3389/fimmu.2025.1560391 (PMC12257036; doi:10.3389/fimmu.2025.1560391)
Supplement: Supplementary file 3 [file Table2.xlsx]

## Sheet: Table 2 cohort2
Cohort 2: Preg-HC
study ID	Sample collection time points (CT1-3) in days	Patient time points	Age at sampling	Trimester	pregnancy weeks	pregnancy days	Seropositive values	Co-morbidities	vaccination in last 6 months	COVID19
LCPC_001	0	HC1-T0	28	T2	24	0	-	no	No	No
LCPC_002	0	HC2-T0	23	T1	12	2	-	no	No	No
LCPC_003	0	HC3-T0	34	T3	31	0	-	placenta praevia	No	No
LCPC_004	0	HC4-T0	41	T2	19	5	-	heterozygous factor V Leiden mutation, DVT, thrombosis	No	No
LCPC_005	0	HC5-T0	33	T2	23	2	-	no	No	No
LCPC_006	0	HC7-T0	29	T3	36	4	-	chlamydien infection	No	No
LCPC_007	0	HC8-T0	33	T1	12	2	-	hypertension	No	No
LCPC_008	0	HC8-T0	28	T1	13	2	-	endometriosis, leukemia	No	No
LCPC_009	0	HC9-T0	25	T1	13	0	-	SLE, sjorgen's syndrome	No	No
LCPC_010	0	HC10-T0	39	T1	13	4	-	no	No	No
LCPC_011	0	HC11-T0	26	T1	13	5	-	obesity, hypothyroid	No	No
LCPC_012	0	HC12-T0	37	T3	35	3	-	no	No	No
LCPC_013	0	HC13-T0	34	T3	28	4	-	gestational diabetes	No	No
LCPC_014	0	HC14-T0	27	T2	20	5	-	no	No	No
LCPC_015	0	HC14-T0	35	T3	39	4	-		No	No
LCPC_016	0	HC16-T0	36	T3	39	0	-	no	No	No
LCPC_017	0	HC17-T0	27	T2	23	2	-	rheumatoid arthritis, SLE	No	No
LCPC_018	0	HC18-T0	27	T2	24	2	-	obesity	No	No
LCPC_020	0	HC20-T0	31	T2	20	4	-	no	No	No
LCPC_021	0	HC21-T0	34	T2	21	0	-	hypothyroiddisem	No	No
Cohort 2: Preg-R
Study_ID	Sample collection time points (CT1-3) in days	Patient Time point	Age at sampling	Trimester	pregnancy weeks	pregnancy days	Seropositive values	Comorbitidies	vaccination in last 6 months	COVID-19
RP1	0	P1-T1	41	T1	8				No	Yes
RP1	79.3715	P1-T2	41	T2	20	3	2.25		No	Yes
RP1	107.463	P1-T3	41	T3	24	3	1.9		No	Yes
RP2	0	P2-T1	30	T2	24	3	56.1		No	Yes
RP2	69.9917	P2-T2	30	T3	34	3	27.6		No	Yes
RP3	0	P3-T1	27	T3	39	3	104.4		No	Yes
RP3	12.9479	P3-T2	27	T3	39	3	115.5		No	Yes
RP4	0	P4-T1	36	T2	21	4	1.3		No	Yes
RP4	8.75486	P4-T2	37	T2	22	6	1		No	Yes
RP4	116.924	P4-T3	37	T3	38	2	0.23		No	Yes
RP5	0	P5-T1	29	T2	20	4	10.6		No	Yes
RP5	13.9924	P5-T2	30	T2	22	4	5.7		No	Yes
RP6	0	P6-T1	43	T2	13	0	4.1		No	Yes
RP6	15.059	P6-T2	43	T2	15	1	3.4		No	Yes
RP7	0	P7-T1	32	T2	16	3	15.2		No	Yes
RP7	39.191	P7-T2	32	T2	20	4	9.8		No	Yes
RP7	94.0979	P7-T3	32	T3	29	5	6		No	Yes
RP8	0	P8-T1	30	T1	12	0	127.2		No	Yes
RP8	7.24931	P8-T2	30	T2	13	0	101.2		No	Yes
RP9	0	P9-T1	39	T2	14	3	17.6		No	Yes
RP9	26.9486	P9-T2	39	T2	18	2	10.6		No	Yes
RP9	153.771	P9-T3	39	T3	35	4	1.5		No	Yes
RP10	0	P10-T1	25	T1	5	6	107.1		No	Yes
RP10	7.04931	P10-T2	25	T1	7	0	98.1		No	Yes
RP10	34.8812	P10-T3	25	T1	11	0	97.9		No	Yes
RP11	0	P11-T1	31	T2	22	4	1.1		No	Yes
RP11	31.6958	P11-T2	31	T3	27	2	0.47		No	Yes
RP11	58.6833	P11-T3	31	T3	31	1	0.36		No	Yes
RP12	0	P12-T1	34	T2	21	1	1.8		No	Yes
RP12	42.9333	P12-T2	34	T3	27	2	1.3		No	Yes
RP13	0	P13-T1	35	T1	12	6	21.7		No	Yes
RP13	35.8375	P13-T2	35	T2	18	0	11.4		No	Yes
RP14	0	P14-T1	31	T2	12	6	124.5		No	Yes
RP14	54.9743	P14-T2	31	T2	20	0	61		No	Yes
RP15	0	P15-T1	35	T1	11	4	58.6		No	Yes
RP15	71.0979	P15-T2	35	T2	21	5	37.5		No	Yes
RP16	0	P16-T1	31	T3	34	1	10.1		No	Yes
RP16	2.17153	P16-T2	31	T3	34	4	8.5		No	Yes
RP17	0	P17-T1	29	T2	13	0	20.3		No	Yes
RP17	41.125	P17-T2	29	T2	18	6	25.1		No	Yes
RP18	0	P18-T1	35	T2	16	0	1.3		No	Yes
RP18	47.8201	P18-T2	35	T2	22	6	2.2		No	Yes
RP19	0	P19-T1	34	T2	13	2	12.9		No	Yes
RP19	38.9556	P19-T2	34	T2	18	6	7.4		No	Yes
RP20	0	P20-T1	42	T1	12	1	15.3		No	Yes
RP20	19.9701	P20-T2	42	T2	15	0	10.5		No	Yes
RP21	0	P21-T1	31	T2	13	1	2.3		No	Yes
RP21	31.1611	P21-T2	31	T2	17	4	2.1		No	Yes
RP22	0	P22-T1	40	T2	13	6	28.9		No	Yes
RP22	93.9139	P22-T2	40	T3	27	2	8.3		No	Yes
RP23	0	P23-T1	38	T2	21	5	4.4		No	Yes
RP23	33.7389	P23-T2	38	T3	26	4	2.3		No	Yes
RP24	0	P24-T1	29	T2	21	3	6.7		No	Yes
RP24	55.9556	P24-T2	29	T3	29	3	4.5		No	Yes
RP25	0	P25-T1	27	T1	12	3	10.5		No	Yes
RP25	74.2993	P25-T2	27	T2	23	1	8.19		No	Yes
RP26	0	P26-T1	29	T2	13	4	90.4		No	Yes
RP26	35.0833	P26-T2	29	T2	18	3	47.4		No	Yes
RP27	0	P27-T1	40	T2	16	2	11.3		No	Yes
RP28	0	P28-T1	36	T2	13	2	2.1		No	Yes
RP29	0	P29-T1	27	T3	28	0	22.2		No	Yes
RP30	0	P30-T1	30	T1	8	5	3.3		No	Yes
RP30	25.5014	P30-T2	30	T1	12	5	1.97		No	Yes
RP30	56.5014	P30-T3	30	T2	17	1	1.25		No	Yes
RP31	0	P31-T1	40	T2	12	6	4.7		No	Yes
RP32	0	P32-T1	27	T2	13	0	5.6		No	Yes
RP33	0	P33-T1	27	T2	21	3	9.4		No	Yes
RP34	0	P34-T1	36	T2	21	5	3.4		No	Yes

## Sheet: C2 Preg-R-CT
Days	Preg-R-CT2	Days	Preg-R-CT3
79.3715	P1-T2	107.463	P1-T3
69.9917	P2-T2	116.924	P4-T3
12.9479	P3-T2	94.0979	P7-T3
8.75486	P4-T2	153.771	P9-T3
13.9924	P5-T2	34.8812	P10-T3
15.059	P6-T2	58.6833	P11-T3
39.191	P7-T2	56.5014	P30-T3
7.24931	P8-T2	88.9031	T3
26.9486	P9-T2
7.04931	P10-T2
31.6958	P11-T2
42.9333	P12-T2
35.8375	P13-T2
54.9743	P14-T2
71.0979	P15-T2
2.17153	P16-T2
41.125	P17-T2
47.8201	P18-T2
38.9556	P19-T2
19.9701	P20-T2
31.1611	P21-T2
93.9139	P22-T2
33.7389	P23-T2
55.9556	P24-T2
74.2993	P25-T2
35.0833	P26-T2
25.5014	P30-T2
76.4771	P34-T2
39.0453	T2

## Sheet: C2 Flowcytometry
% Cell Population	LCPC_001	LCPC_002	LCPC_003	LCPC_004	LCPC_005	LCPC_006	LCPC_007	LCPC_008	LCPC_009	LCPC_010	LCPC_011	LCPC_012	LCPC_013	LCPC_014	LCPC_015	LCPC_016	LCPC_017	LCPC_018	LCPC_020	LCPC_021	Preg-HC		Preg-R_001	Preg-R_002	Preg-R_003	Preg-R_004	Preg-R_005	Preg-R_006	Preg-R_007	Preg-R_008	Preg-R_009	Preg-R_010	Preg-R_011	Preg-R_012	Preg-R_013	Preg-R_014	Preg-R		Preg-HC	Preg-R	Cell subsets
Debris removal gate	69.5	77.5	90.9	84.5	74.6	58.7	53.1	49.3	65.6	82.4	40.6	62	76.7	44.3	58.2	56.1	51	46.3	49.8	58.5	62.48		66.6	61.9	50.4	80.8	76.4	78.1	74.4	61.8	59.8	69.2	87.7	85.2	75.9	75.4	71.6857		62.48	71.6857	Debris removal gate
Single Cells	95.1	98.5	93.1	95.1	93.4	95.5	92	92.1	93.4	95.7	84.3	90.7	96	93.7	95.4	97.2	93.9	91.1	93.2	93.2	93.63		93.4	95.6	95.3	93.6	95.8	91.5	93.7	94.5	93.6	94.9	96.4	95.9	95.9	96.3	94.7429		93.63	94.7429	Single Cells
Lymphocytes	74.4	74.7	87	81.8	85.2	65.8	83.7	79.6	74.1	87.4	68.4	75.9	78	76.9	78.4	83.7	72.1	75.3	79.6	78.6	78.03		66.1	76.3	71.7	85.7	62.7	73.9	75	80.6	61.1	70.4	61	85.1	79.4	79.7	73.4786		78.03	73.4786	Lymphocytes
CD3+ T	85.3	85.3	85.4	92.2	87.1	84	87.6	85.2	88.4	84.5	76.7	85.5	82.3	80.3	83.5	81.5	79.5	67.9	66	75.2	82.17		86.2	85.8	84.5	80.2	87.6	78.3	88.5	83.8	76.9	60.7	81.8	67.6	71.7	67.4	78.6429		82.17	78.6429	CD3+ T
CD4+	47.8	46.1	40.3	53.4	61.1	41.6	57.1	58.6	77.6	48.2	62.4	50.8	49.5	49.5	43.1	54.9	57.3	60.2	46.3	56.5	53.115		54.3	53.3	47.1	46.5	80.7	55.9	55.3	45.4	57.5	55.2	49.8	35.4	48.1	42.3	51.9143		53.115	51.9143	CD4+
CD4+/CD4 TCM1	21.5	18.9	34.6	37.1	19.8	20.4	36.7	36.5	11.2	29	39	15.6	39.4	36.6	37.8	24	28.9	35.6	33.5	34.7	29.54		31.3	31.5	24.4	31.8	14.7	24.1	25	26.4	23.4	26.1	27	30.4	29.5	27.6	26.6571		29.54	26.6571	CD4+/CD4 TCM1
CD4+/CD4 TEM	0.9	1.34	0.31	3.54	0.67	1.05	0.4	1.02	1.34	0.85	0.64	11.1	0.99	0.26	1.15	0.32	0.28	0.23	0.26	0.26	1.3455		0.8	2.68	0.95	0.92	3.32	0.51	1.46	4.58	2.37	0.28	0.92	0.79	0.94	0.92	1.53143		1.3455	1.53143	CD4+/CD4 TEM
CD4+/CD4+N	42.2	20.3	33.6	30.3	54.8	41.3	37.9	21	65.4	31	23.2	13.4	27.6	35.1	28.9	52.3	42.6	34.3	39.2	35.2	35.48		31.1	31.4	49.5	25	54.7	37	39.9	29.1	23.8	51.9	44.5	38.3	41.1	42	38.5214		35.48	38.5214	CD4+/CD4+N
CD4+/CD4+TCM2	26.9	50.3	20.8	20	15.2	26.9	15.8	30.9	14	29.8	28.6	45.7	20.8	19.7	23.3	10.9	18.7	19.7	18.6	19.4	23.8		28.3	24.3	15.1	33.6	16.9	28.6	23.1	27.9	41.7	9.09	19.4	20	16.6	18.1	23.0493		23.8	23.0493	CD4+/CD4+TCM2
CD8a	36.4	46.9	34.8	40	29.7	50.1	27.4	31.7	16.7	27.9	25.7	26.5	43	31.6	41	36.2	34.7	23.5	27.1	30	33.045		35.1	39.5	45.1	35.7	15.8	26.7	38.5	35.2	32	28	44.3	41.8	33.7	36.6	34.8571		33.045	34.8571	CD8a
CD8a/CD8 CM	6.64	9.75	10.8	12.5	7.22	15.6	8.2	10.4	3.78	7.73	12.7	4.89	8.74	14.9	5.68	3.43	9.47	13.2	11.9	10.4	9.3965		7.69	14.2	4.36	8.1	4.82	11.4	5.85	5.78	11.2	7.53	4.17	4.07	8.45	4.89	7.32214		9.3965	7.32214	CD8a/CD8 CM
CD8a/CD8 TEM1	3.17	14.4	9.03	12	7.42	2.24	8.82	6.91	5.82	17.1	3.54	24.5	23.9	6.83	23.1	2.12	1.76	2.33	6.44	6.6	9.4015		10.2	10.7	22.8	10.1	11.4	9.66	15.6	13	12.7	8.31	9.94	16.8	13.1	14.3	12.7579		9.4015	12.7579	CD8a/CD8 TEM1
CD8a/CD8 TEM2	5.87	11	11.9	7.78	7.45	6.23	8.04	8.94	2.47	10	4.43	11.6	6.04	4.77	9.7	2.7	3.02	3.35	4.57	6.9	6.838		10.5	8.41	10.7	15.4	8.92	6.93	6.08	9.69	7.02	6.82	6.57	11.6	9.99	10.9	9.25214		6.838	9.25214	CD8a/CD8 TEM2
CD8a/CD8 TEM3	18	9.69	25.7	9.58	10.1	14.7	12.8	12.3	2.61	21.8	9.92	20.1	7.57	13.5	17	5.19	14.7	13.4	16.1	18	13.638		12.4	9.9	7.59	22.8	7.54	25.3	6.15	23.9	13.6	15.9	5.92	19.9	14.7	19.5	14.65		13.638	14.65	CD8a/CD8 TEM3
CD8a/CD8_N	54.5	36.1	22.8	41	53.2	46.6	47.3	40.9	74.8	21.8	51.6	18.4	31.6	40.7	28	75	56.3	49.3	41	41.2	43.605		44.2	39.5	37.9	25.1	53.9	24.8	42.4	28.6	35.4	39.5	61.9	31.3	34.3	32.4	37.9429		43.605	37.9429	CD8a/CD8_N
CD3+ T/CD56-cells	85.8	87.2	88.4	92.9	94.1	84.8	94.9	94.4	97.7	93.7	97.6	75.3	96.3	93.8	83.2	94.8	95.4	95	94	88.4	91.385		92.4	93.5	86.5	94.7	98	92.1	95	90.6	91.1	93.8	93.2	97.6	95	96.3	93.5571		91.385	93.5571	CD3+ T/CD56-cells
CD3+ T/DN	11.3	5.13	17.5	4.23	6.12	5.43	10.9	6.94	3.21	17.9	7.95	17.1	4.58	13.3	11.2	6.16	5.33	12.4	20	9.65	9.8165		7.61	4.21	4.09	12.5	2.27	12.9	3.72	13.3	6.25	13	4.15	14.8	11.8	14.3	8.92143		9.8165	8.92143	CD3+ T/DN
CD3+ T/DP	0.82	0.37	0.12	0.6	0.71	0.64	0.86	0.47	0.16	0.17	0.34	0.18	0.4	0.9	0.16	0.19	0.37	0.29	0.54	0.34	0.4315		0.38	1.15	1.43	0.34	0.18	0.2	0.25	0.48	0.23	0.47	0.38	0.51	0.56	0.52	0.505714		0.4315	0.505714	CD3+ T/DP
CD3+ T/NKT	13.5	12.1	10.9	6.49	5.11	14.2	4.14	5.02	0.71	5.81	1.85	23.9	2.7	4.9	16	3.96	3.31	3.71	4.75	9.91	7.6485		6.9	5.87	12.7	4.62	1.49	6.71	4.42	8.84	7.42	5.03	5.65	1.69	3.76	2.85	5.56786		7.6485	5.56786	CD3+ T/NKT
CD3-CD19-	9.21	10.2	10.6	4.35	9.85	11.2	7.39	11.5	8.35	10.9	18.7	10.4	13.2	10.6	11.7	8.49	13.9	24.1	22.9	17.5	12.252		8.41	7.68	8.23	15.5	8.67	15.9	8.13	11.1	14.6	31	12	22.9	19.3	23.4	14.7729		12.252	14.7729	CD3-CD19-
CD3-CD19-/CD56+ cells	89.3	79.3	95.4	84	94.9	86.8	93.8	95.6	91.1	95.3	92.2	94	75.2	92.8	87	87	90	97.2	97.8	94.1	90.64		79.7	76.6	68.6	93.1	73.4	88.4	84.8	86.6	90.1	93.1	81.6	94.9	93.2	93.5	85.5429		90.64	85.5429	CD3-CD19-/CD56+ cells
CD3-CD19-/CD56+ cells/NK II	42	57.1	46.5	54.6	72.6	58.9	56.7	65.2	55.3	17.8	46.3	40.8	39	33.4	41	44.5	53.9	32.1	10.7	45.4	45.69		44.6	39	42.3	14.2	15.6	39.1	49.9	24.4	52.5	41.5	60.1	15.7	23.9	27.8	35.0429		45.69	35.0429	CD3-CD19-/CD56+ cells/NK II
CD3-CD19-/CD56+ cells/NK III	1.18	5.26	2.64	1.77	3.32	4.25	1.87	2.61	6.73	1.21	1.65	5.51	16.3	1.87	2.1	1.88	4.09	2	0.95	1.75	3.447		6.34	10.4	5.79	4.02	4.26	4.68	9.32	9.74	2.65	4.69	1.62	3.72	3.14	4.28	5.33214		3.447	5.33214	CD3-CD19-/CD56+ cells/NK III
CD3-CD19-/CD56+ cells/NK1	7.17	5.58	4.87	14.8	5.33	5.52	4.53	3.97	5.33	5.12	4.19	6.81	6.68	4.78	5.32	8.5	4.8	4.55	2.08	5.53	5.773		7.75	8.92	6.91	1.92	3.48	4.91	2.96	1.51	3.93	2.97	5.32	2.97	3.09	3.19	4.27357		5.773	4.27357	CD3-CD19-/CD56+ cells/NK1
CD3-CD19-/CD56+ cells/non NK cells	8.81	5.64	13.6	11.8	6.55	13.3	24.8	16.8	9.86	32.6	30.4	21.4	8.03	41.7	33.2	15.8	18.2	36.6	61	22	21.6045		12.7	10	3.51	39	21.3	16.4	16.8	28.5	5.34	18.2	13.4	53	39.8	35.9	22.4179		21.6045	22.4179	CD3-CD19-/CD56+ cells/non NK cells
CD3-CD19-/CD56low HLADR	8.59	14.8	2.77	11.8	3.3	8.62	4.62	3.19	5.61	2.53	5.43	4	18.4	5.56	9.54	8.78	7.46	1.82	1.47	3.4	6.5845		16	19.1	23.9	4.52	23.7	8.68	10.4	8.77	6.88	5.52	14.7	3.27	4.79	4.73	11.0686		6.5845	11.0686	CD3-CD19-/CD56low HLADR
CD19+	4.7	3.62	2.18	2.93	2.4	2.85	4.41	2.99	2.38	2.38	4.12	2.89	3.8	7.43	2.88	7.89	5.57	5.85	7.4	4.59	4.163		4.35	3.74	3.86	1.67	2.71	4.56	2.5	2.97	6.37	6.24	4.47	6.02	4.92	6.2	4.32714		4.163	4.32714	CD19+
Monocytes	15.2	13	4.75	8.63	6.16	20.4	5.17	8.39	14.8	5.71	12.5	9.96	10.3	9.79	9.46	5.4	12.8	9.48	7.92	9.62	9.972		20.1	8.5	2.29	2.75	17.6	14	13.4	6.1	21.5	17	29	6.64	8.21	9.22	12.5936		9.972	12.5936	Monocytes
Monocytes/Q1: CD14- , CD16+	1.47	1.47	7	5.42	4.92	4.03	5.22	5.2	9.89	2.45	6.83	4.95	6.53	3.18	6.03	4.29	4.14	4.54	2.42	3.86	4.692		1.91	9.63	7.92	13.5	27.5	6.17	3.68	4.5	12.1	5.71	3.16	3.4	4.8	4.54	7.75143		4.692	7.75143	Monocytes/CD16+
Monocytes/Q2: CD14+ , CD16+	0.68	1.34	1.48	6.77	3.16	4.49	3.48	3.25	5.47	3.31	3.62	3.12	1.52	0.3	0.94	9.91	1.18	1.23	0.23	0.68	2.808		2.37	6.88	6.12	5.61	10.6	6.02	8.99	9.34	15.9	2.43	1.39	1.5	3.13	1.75	5.85929		2.808	5.85929	Monocytes/CD14+CD16+
Monocytes/Q3: CD14+ , CD16-	75.8	81.6	47.9	80.3	74.7	76.8	71.1	76.9	70.9	72.7	53.2	58.1	71.5	53.9	33.6	73.8	53	50.7	26.9	50.3	62.685		74.2	69.9	27.6	53.5	23.2	54.5	69.8	65.6	55.3	48.7	48.5	51.9	56.4	47.3	53.3143		62.685	53.3143	Monocytes/CD14+
Monocytes/Q4: CD14- , CD16-	22.1	15.6	43.6	7.52	17.3	14.7	20.2	14.7	13.7	21.6	36.3	33.9	20.5	42.6	59.4	12	41.7	43.5	70.5	45.2	29.831		21.5	13.6	58.3	27.4	38.6	33.4	17.5	20.5	16.7	43.1	47	43.2	35.7	46.4	33.0643		29.831	33.0643	Monocytes/Q4: CD14- , CD16-

## Sheet: Table3_13plex_cytokines
Preg-HC	pg/mL
Patient ID	IL-1β	IFN-α2	IFN-γ	TNF-α	MCP-1	IL-6	IL-8	IL-10	IL-12p70	IL-17A	IL-18	IL-23	IL-33
HC-1	7.7	4.98	1.61	1.77	15.54	2.94	25.49	0.88	0.48	0.409	496.14	1.44	11.43
HC-2	0	0.38	0	7.76	29.89	0.33	2.72	0.58	0.24	0	862.54	1.44	0.71
HC-3	0	0.43	0.58	6.69	46.91	1.94	7.14	1.93	0.09	0.034	428.8	2.15	11.67
HC-4	8.52	6.09	4.16	3.34	20.11	10.26	12.24	2.93	5.96	0.066	405.1	1.44	22.06
HC-5	9.43	1.68	0	2.14	2.49	1.05	6.14	2.89	2.13	0.012	1015.68	1.97	10.23
HC-6	5.3	5.4	9.93	15.71	206.53	4.48	25.15	1.19	0.74	0.223	924.47	1.61	9.28
HC-7	0	2.24	1.93	6.17	38.87	2.77	11.71	3.26	0.19	0.001	640.07	3.31	30.71
HC-8	9.33	7.46	8.96	2.92	84.12	8.42	6.74	7.92	5.71	0.032	1336.02	3.94	47.77
HC-9	14.58	6.79	1.93	15.05	103.72	0.89	28.99	0.3	6.38	0.087	940	5.61	41.54
HC-10	3.48	1.15	0.94	4.93	29.89	3.7	5.55	0.64	1.42	0.028	838.56	1.79	12.88
HC-11	4.56	0	0	0.95	39.8	0.49	0	0.58	0.84	0.11	760.89	4.7	9.28
HC-12	5.62	0	3.84	4.69	34.53	1.21	7.75	2.56	0.28	0.202	1019.59	2.33	4.87
HC-13	0.66	0	7.35	13.75	11.92	6.79	7.34	7.59	5.57	0.058	334.04	18.61	23.57
HC-14	3.91	1.71	1.61	7.22	86.71	3.87	13.1	5.24	3.07	0.126	803.64	1.97	18.55
HC-15	0	2.45	1.11	1.43	55.6	1.77	7.24	0.52	1.23	0.101	489.75	2.43	3.3
HC-16	1.19	1.13	2.89	0.8	117.99	9.43	22.45	2.28	1.28	0.09	2185.23	4.15	2.43
HC-17	3.48	0.66	1.28	4.23	13.48	2.43	8.16	0	0	0.018	983.92	1.11	6.93
HC-18	0	0.42	5.43	3.34	50.56	1.61	11.39	1.55	1.23	0.087	516.94	1.61	0
HC-20	3.15	1.94	8.64	23.48	64.09	6.07	12.35	7.75	4.41	0.273	332.48	28.09	47.25
HC-21	16.61	0	6.07	0	171.86	0	0	0	0	0	236.59	0	0
Preg-R-CT1
Patient ID	IL-1β	IFN-α2	IFN-γ	TNF-α	MCP-1	IL-6	IL-8	IL-10	IL-12p70	IL-17A	IL-18	IL-23	IL-33
P1-T1	2.82	2.21	3.84	9.45	148.54	1.94	13.64	3.6	1.86	0.189	186.99	9.71	22.06
P2-T1	1.44	0	0	0	106.78	0	7.14	0	0	0	804.74	0	0
P3-T1	0	0	5.43	2.33	332.47	5.18	105.68	5.48	1.4	0.163	1032.15	5.49	16.56
P4-T1	13.71	12.81	17.1	13.11	656.44	25.75		16.53	11.44	0.515	1398.24	4.15	73.27
P5-T1	0	0	1.93	5.17	146.39	0.41	5.36	3.26	0.76	0	491.88	2.15	1.56
P6-T1	33.13	7.04	52.06	132.77	218.05	23.36	116.57	30.14	26.85	0.85	364.23	122.23	147.93
P7-T1	6.87	0.61	2.89	11.85	250.81	5.45	27.52	7.75	1.86	0.061	495.07	4.37	21.55
P8-T1	16.99	7.91	13.84	62.12	406.73	11	397.12	15.41	4.62	0.734	826.73	10.24	73.79
P9-T1	10.74	5.6	10.58	9.45	783.7	9.89	221.98	7.09	6.13	0.056	748.31	3.11	47.77
P10-T1	5.62	2.16	7.03	7.22	582.87	4.66	85.06	5.24	2.16	0.233	794.31	3.73	9.75
P11-T1	13.02	3.66	15.14	23.85	50.47	3.79	39.27	10.81	5.78	0.09	2106.87	8.41	29.68
P12-T1	8.72	4.29	4.48	4.69	440.97	8.05	202.65	6.69	2.91	0.328	3739.38	1.79	19.05
P13-T1	5.93	4.12	8	7.76	305.19	6.79	132.31	6.6	4.48	0.032	516.94	4.15	32.25
P14-T1	1.19	1.24	0	17.06	195.63	1.77	228.58	3	2.66	0.023	1053.68	1.61	11.67
P15-T1	3.7	3.88	0.16	2.52	264.86	2.1	85.98	0.73	0.95	0.139	680.73	1.44	18.55
P16-T1	8.93	3.04	6.71	0.8	254.9	4.22	62.35	1.86	0.33	0.136	1316.09	1.97	11.19
P17-T1	22.98	2.65	1.61	11.85	148.02	4.31	61.66	2.86	2.28	0.612	175.12	5.49	9.75
P18-T1	2.37	1.33	2.89	4.23	221.85	2.27	20	4.92	3.55	0.237	553.59	9.97	30.2
P19-T1	3.04	0.56	2.57	2.52	173.41	0.81	59.81	2.42	0.12	0.081	300.95	1.27	0.27
P20-T1	41.29	25.18	47.75	48.7	300.77	33.97		14.19	11.44	0.419	1913.67	13.85	93
P21-T1	8.11	4.72	5.43	13.75	318.81	5.18	23.46	6.2	3.29	0.315	571.58	3.31	18.55
P22-T1	14.49	6.68	8.32	13.75	183.17	10.63	140.99	5.64	5.02	0.11	499.07	8.41	64.16
P23-T1	0	1.46	2.57	2.14	339	2.27	21.11	0.94	0.33	0.009	554.93	10.78	1.99
P24-T1	4.56	1.05	7.35	10.63	291.7	6.25	51.71	5.52	3.23	0.233	1666	7.9	17.06
P25-T1	15.36	3.11	9.29	25.73	326.69	9.33	407.58	7.92	6.69	1.272	861.99	13.28	53.49
P26-T1	20.2	5.7	21.68	62.12	171.92	14.17	51.83	19.42	17.63	0.997	445.71	55.38	78.99
P27-T1	1.19	0.77	1.28	1.77	406.09	3.11	300.78	1.72	0.38	0.032	2035.34	2.43	1.13
P28-T1	2.03	0	0	0	119.11	0	25.15	0	0	0	512.93	0.12	0
P29-T1	5.83	1.38	0	2.52	38.97	1.29	4.49	15.23	7.41	0	0	59.77	0
P30-T1	3.7	0	2.89	4.69	138.33	1.45	719.72	0.7	0.58	0	484.43	0.8	1.13
P31-T1	0	0.84	0	0.07	193.46	4.66	26.73	1.38	1.34	0.002	815.73	0.73	4.19
P32-T1	27.68	6.78	31.14	57.58	117.49	16.15	592.18	18.28	12.99	0.545	654.15	25.27	98.69
P33-T1	1.44	2.73	1.93	5.17	105.62	3.96	23.24	0.47	1.03	0	296.31	2.52	15.33
P34-T1	37.08	6.61	47.27	126.61	205.69	25.27	105.1	26.8	25.02	0.983	1044.17	108.73	149.96
Preg-R-CT2
Patient ID	IL-1β	IFN-α2	IFN-γ	TNF-α	MCP-1	IL-6	IL-8	IL-10	IL-12p70	IL-17A	IL-18	IL-23	IL-33
P1-T2	0	0.14	1.93	6.17	98.69	0.81	4.2	1.32	0.43	0.064	128.97	5.49	10.23
P2-T2	4.13	0	2.25	0.8	85.53	13.61	24.47	6.28	0.14	0.014	1662.22	0.95	0
P3-T2	1.68	0	11.23	6.69	638.83	8.05	77.41	7.01	2.72	0.4	806.94	7.65	22.56
P4-T2	11.94	15.51	14.82	12.48	144.09	33.01	50.33	29.25	12.61	0.57	1060.39	4.59	86.26
P5-T2	4.34	0.84	2.57	5.67	230.24	2.1	47.79	6.12	0.63	0.007	784.99	1.11	1.56
P6-T2	46.81	13.37	68.6	202.61	414.77	37.42	246.19	54.34	48.99	1.622	718.29	197.72	251.17
P7-T2	5.2	0.55	2.57	15.71	121.68	4.83	21.78	4.02	1.89	0.071	162.84	6.19	28.41
P8-T2	21.69	10.38	18.08	107.36	473.76	12.49	82.04	24.09	6.24	1.101	1173.32	13.85	100.24
P9-T2	8.93	4.78	10.58	8.88	1084.09	10.81	32.98	7.67	6.98	0.049	669.33	3.52	55.31
P10-T2	7.9	2.58	6.71	4.69	2668.9	6.97	195.24	8.92	1.51	0.333	866.95	3.73	7.4
P11-T2	12.13	2.62	7.67	15.05	62.6	3.02	23.35	3.68	3.88	0.044	820.13	7.16	15.08
P12-T2	0	0	0.58	1.43	101.81	1.61	10.86	0.36	0	0.006	135.2	0.38	0
P13-T2	4.13	3.11	7.67	6.69	140.46	4.66	10.86	5.88	3.88	0.024	296.31	4.59	27.13
P14-T2	0	0.38	0	16.39	177.26	0.81	20.44	2.07	1.51	0.001	875.78	1.97	6.47
P15-T2	0.36	1.52	0	0.53	543.73	1.61	14.94	0.06	1	0.023	285.26	1.61	14.1
P16-T2	14.29	4.65	7.19	1.95	212.87	6.79	85.75	2.56	0.48	0.249	1748.96	1.88	12.64
P17-T2	32.26	5.6	4.8	21.28	484.01	7.51	60.73	5.04	4.21	0.873	303.01	8.67	18.05
P18-T2	31.39	11.99	24.95	78.01	530.29	27.56	135.55	28.53	24.5	3.541	1611.19	90.33	180.82
P19-T2	6.25	0.84	5.75	3.78	244.64	3.45	61.43	3.76	0.79	0.184	597.41	3.31	3.75
P20-T2	12.53	7.94	15.14	12.79	159.5	9.89	63.28	6.28	2.41	0.058	851.23	2.91	42.58
P21-T2	3.7	2.68	2.57	4.46	196.72	3.28	26.28	3.3	1.17	0.163	567.82	2.52	8.57
P22-T2	17.28	7.46	9.93	20.56	151.46	13.05	57.03	8	8.34	0.104	736.29	12.43	92.48
P23-T2	14.2	9.92	15.14	19.85	671.32	11.74	119.81	10.43	5.57	0.405	1645.68	49.19	24.59
P24-T2	0	0	2.57	2.52	196.72	1.94	10.86	1.06	0.14	0.002	897.89	1.11	0
P25-T2	18.7	3.52	9.93	26.49	215.16	8.97	59	7.26	5.5	1.089	894.02	12.15	47.77
P26-T2	15.46	7.43	9.29	17.75	186.9	16.34	31.95	11.53	9.73	0.442	529.76	9.71	38.44
P30-T2	0	0	0	0.8	82.21	0	180.2	0	0	0	143.39	0.38	0
P34-T2	36.23	7.59	47.59	139.49	192.74	26.32	120.39	35.06	28.77	1.213	1815.31	112.72	164.16
Preg-R-CT3
Patient ID	IL-1β	IFN-α2	IFN-γ	TNF-α	MCP-1	IL-6	IL-8	IL-10	IL-12p70	IL-17A	IL-18	IL-23	IL-33
P1-T3	0	0	0	0	0	30.53	0	20.47	27.33	0	34.15	87.89	121.87
P4-T3	13.32	15.32	20.05	9.45	250.46	29.57	53.22	21.27	16.85	0.811	3097.71	4.59	143.34
P7-T3	18.6	4.26	8.32	41.82	108.38	13.14	44.33	9.17	6.84	0.414	1026.01	13.28	81.07
P9-T3	96.13	6.19	13.84	352.28	3361.28	473.53		10.68	9.77	0.076	979.74	5.04	50.11
P10-T3	9.74	2.62	6.39	8.32	1595.37	6.25	94.1	7.59	2.22	0.461	719.38	5.49	11.91
P11-T3	26.25	5.8	19.39	46.09	100.55	13.23	145.5	15.28	13.94	0.53	1863.1	33.02	90.41
P30-T3	1.68	0	2.25	0.8	81.89	0.49	284.03	0.2	0.24	0	281.42	0.51	0

## Sheet: Table4_3plex_IgG
Preg-HC	ug/mL
Patient_ID	Nucleocapsid ug/mL
HC-1	0.818354
HC-2	5.2574
HC-3	1.21164
HC-4	0.154512
HC-5	0.296438
HC-7	1.26416
HC-8	3.81952
HC-10	0.568422
HC-11	0.003067
HC-12	0.015726
HC-13	0.092063
HC-14	0.026213
HC-15	0.384436
HC-16	6.58044
HC-17	10.2931
HC-18	18.7185
HC-20	3.35635
	3.10943
Preg-R-CT1
Patient_ID	S1 Spike Protein ug/mL	Nucleocapsid ug/mL	S Protein RBD ( ug/mL
P1-T1	0.513352	110	0.154396
P2-T1	1.55399	2.27793	0.410309
P3-T1	3.68417	16.3181	0.53823
P4-T1	0.80373	0.491211	0.251219
P5-T1	0.58977	3.26002	0.293489
P6-T1	5.27388	69.1408	1.58927
P7-T1	1.24493	2.65973	0.385259
P8-T1	2.34366	4.78952	0.983004
P9-T1	0.0331565	8.06485	0.0119737
P10-T1	29.0371	87.7418	2.58215
P14-T1	3.59224	8.27217	1.49884
P15-T1	0.966764	1.31629	0.215567
P16-T1	0.546797	2.14086	0.139411
P17-T1	1.15368	9.21851	0.322184
P18-T1	0.488898	1.16306	0.20271
P19-T1	0.128764	0.290772	0.0279708
P20-T1	0.0763761	0.254423	0.0365308
P21-T1	0.362573	1.46197	0.158325
P22-T1	0.398485	1.5697	0.114191
P23-T1	1.30004	1.03536	0.432593
P24-T1	0.514988	0.366114	0.160596
P25-T1	1.45526	0.989139	0.707793
P26-T1	0.738663	3.41406	0.16831
P27-T1	1.53347	0.764477	0.775413
P28-T1	0.663392	1.3277	0.140356
P29-T1	1.35394	10.7926	0.263706
P30-T1	1.66661	51.5041	0.468293
P31-T1	3.24862	10.4187	1.09597
P33-T1	0.735602	0.374768	0.179569
P34-T1	0.222562	0.099372	0.0563546
	2.20752	13.7173	0.4788
Preg-R-CT2
Patient_ID	S1 Spike Protein ug/mL	Nucleocapsid ug/mL	S Protein RBD ( ug/mL
P1-T2	0.0535929	5.56889	0.0179113
P2-T2	1.62702	0.974429	0.372783
P3-T2	2.11132	22.8836	0.66767
P4-T2	0.767957	0.659757	0.250025
P5-T2	0.884477	4.13891	0.44766
P6-T2	1.42504	11.3081	0.444796
P7-T2	0.884254	1.91888	0.29402
P8-T2	2.1379	3.60136	0.985462
P9-T2	0.0610533	18.5209	0.0209637
P10-T2	38.7693	94.8031	2.92088
P13-T2	1.66092	7.00922	0.795152
P14-T2	0.876907	2.97851	0.189639
P15-T2	0.369742	1.42318	0.090711
P16-T2	0.659427	6.27084	0.234138
P17-T2	0.096029	0.430698	0.0401603
P18-T2	0.338764	1.23142	0.0875934
P19-T2	0.0776134	0.381331	0.0394765
P20-T2	0.606356	2.54347	0.265156
P21-T2	0.369623	3.41338	0.108213
P22-T2	1.04373	0.973803	0.358714
P23-T2	0.139502	0.226716	0.0453109
P24-T2	4.09973	2.16464	2.15368
P25-T2	0.846953	4.03642	0.184761
P26-T2	0.683666	8.26971	0.29846
P34-T2	50	5.35775	50
	4.42363	8.44356	2.45253
Preg-R-CT3
Patient_ID	S1 Spike Protein ug/mL	Nucleocapsid ug/mL	S Protein RBD ( ug/mL
P4-T3	0.229782	14.3325	0.0760801
P7-T3	0.323013	0.573042	0.104644
P9-T3	0.0194229	5.5773	0.0059825
P10-T3	1.58829	5.35815	0.345656
P30-T3	0.167845	0.557515	0.0984452
	0.46567	5.27971	0.126162
	0.46567	5.27971	0.126162
